# Supplementary material for: Human Norovirus Induces Aquaporin 1 Production by Activating NF-κB Signaling Pathway
Source: Viruses. 2022 Apr 18;14(4):842. doi: 10.3390/v14040842 (PMC9028284; doi:10.3390/v14040842)
Supplement: Supplementary file 1 [file viruses-14-00842-s001.zip]

Archive with 1 entries (1 files):
- viruses-1667805-supplementary.pdf
